# Supplementary material for: Elimination of activating Fcγ receptors in spontaneous autoimmune peripheral polyneuropathy model protects from neuropathic disease
Source: PLoS One. 2019 Aug 15;14(8):e0220250. doi: 10.1371/journal.pone.0220250 (PMC6695161; doi:10.1371/journal.pone.0220250)
Supplement: S1 Data — Primary data sets including myelinated nerve fiber and demyelinated nerve fiber counts; rotarod and electrophysiology data; macrophage and lymphocyte counts; flow cytometry data showing percentage of NK cells, Tregs, and IL-10-secreting CD4+ T cells; ELISPOT assay data and flow cytometry data showing the expression of proinflammatory cytokine (TNFα). (XLSX) [file pone.0220250.s002.xlsx]

## Sheet: MF and DMF counts (35wks)
						Fcer1g-/- B7-2-/-			Fcer1g+/- B7-2-/-				Fcer1g+/+ B7-2-/-,
						MF	DMF		MF	DMF			MF	DMF
						2009	0		1380	53			1503	10
						2974	1		2785	8			2134	62
						2007	0		2619	1			1023	191
						2968	0		2828	3			810	84
						3223	0		1086	4			1631	53
						2844	1		762	38			1015	49
						2950	0		2514	0			2505	73
						2764	0		3129	2			2079	123
						2552	0		2700	3			2505	73
						2687	0		2643	8			968	49
						2621	0		2427	1			1586	53
						2166	0		3089	0			746	84
						2892	0		1210	53			836	191
						3164	1		1772	27			1982	62
						2552	2		2956	12			1251	13
						2687	0		2913	0			2606	15
						2621	0		2593	20			1339	52
						2166	0		1276	19			887	131
						2694	0		2593	6			980	137
						2892	3		2139	5			2079	123
						2808	2		2373	7			1636	79
						3121	2		2118	0			913	55
						2497	2		1906	0			683	12
						2923	1		2781	0			781	121
						2693	2		2595	0			1482	83
					Mean	2699	0.68		2287.48	10.8			1438.4	79.12

## Sheet: MF and DMF counts (55wks)
	Fcer1g-/- B7-2-/-			Fcer1g+/- B7-2-/-				Fcer1g+/+ B7-2-/-,
	MF	DMF		MF	DMF			MF	DeMF
	3072	1		1551	58			890	15
	3014	1		1212	78			950	73
	2686	0		2731	59			1066	64
	3369	0		1397	62			1180	14
	3318	0		1854	49			2395	93
	3018	1		1954	21			799	192
	3121	1		2675	15			932	151
	2971	0		1066	64			1273	144
	2897	0		2180	7			1118	51
	2885	0		1852	23			1397	90
	3225	4		2056	19			2090	43
	3251	3		2395	12			1854	35
	2390	2		1397	59			1954	56
	3037	1		2090	23			2075	37
	2879	0		1854	20			2059	49
	3072	1		1954	16			1291	102
	3021	1		2675	15			1688	46
	3006	0		2059	10			888	56
	3556	0		1291	51			1852	34
	2768	0		1688	46			2056	19
Mean	3027.8	0.8		1896.55	35.35			1490.35	68.2
					?
	±

## Sheet: Rotarod (B7-2 KO)
	Fcer1g+/+ B7-2-/-
		20wk	25wk	30wk	35wk	40wk	45wk	50wk	55wk
		350	169	205	165	294	53	0	166
		350	78	263	210	88	253	0	157
		270	67	117	217	240	89	0	121
		350	205	235	0	0	0	103	2
		350	350	350	0	52	69	92	0
		352	118	247	240	133	112	44	0
		340	186	350	135	88	103	202	0
		350	267	95	235	0	182	125	62
		350	340	210	0	11	73	187	205
		350	101	323	122	61	3	135	102
		350	59	321	252	139	0	109	105
		360	350	93	223	172	276	160.7	93
		320	88	138	329	56	259	75	3
		351	350	150	76	147	51	187	209
		240	310	250	52	221	180	215	119
		362	341	283	161	83	292	81	116
		352	255	128	253	223	81	121	90
		363	162	232	27	91	178
		368	305	251	211	281
		345	278	289	129.3	181
	Mean (s)	341.15	218.95	226.5	151.865	128.05	125.222	108.041	91.1765

## Sheet: Rotarod (DKO)
	Fcer1g-/- B7-2-/-
		20wk	25wk	30wk	35wk	40wk	45wk	50wk	55wk
		322	226	257	295	289	271	304	350
		336	209	268	336	321	310	198	322
		288	211	252	328	327	150	350	319
		296	207	251	349	211	192	300	312
		303	242	311	339	173	350	350	161
		339	300	291	291	345	197	350	301
		333	248	289	189	298	304	333	298
		328	262	181	297	350	302	350	320
		293	183	212	187	350	236	198	311
		315	281	212	321	334	310	247	325
		302	302	260	340	323	350	177	305
		348	339	229	323	297	200	256	350
		298	230	350	199	281	350	300	321
		294	251	310	339	251	302	350	312
		319	112	206	292	332	318	311	306
		350	201	267	298	281	321	281	322
		350	211	307	350	340	332	302	318
		346	350	271	350	323	350	322	297
		340	261	217	349	272	350	258	215
		316	201	282	332	312	287	320	301
	Mean (s)	320.8	241.35	261.15	305.2	300.5	289.1	292.85	303.3

## Sheet: Rotarod (Hetero)
	Fcer1g+/- B7-2-/-
		20wk	25wk	30wk	35wk	40wk	45wk	50wk	55wk
		303	212	301	127	136	120	188	103
		293	158	229	350	135	152	245	56
		293	173	287	153	65	213	250	234
		295	214	218	205.3	297	292	113	250
		311	230	350	177	193	211	117	92
		350	151	241	156	97	89	232	51
		350	312	118	199	97	220	298	72
		350	261	318	138	235	127	232	103
		350	305	190	317	250	121	133	234
		348	307	350	297	294	93	298	68
		350	241	149	226	295	98	71	72
		348	350	183	150	235	251	90	102
		350	191	261	128	126	318	159	246
		350	236	140	181	95	320	92	205
		307	209	301	220	105	259	91	109
		297	217	321	322	256	102	126	58.5
		350	319	288	350	189	119	223	94
		296	151	302	209	98	219	311	81
		306.5	322	245	281	211	231	108	112
		350	227	221	119	122	112	250	77.7
	Mean (s)	327.375	239.3	250.65	215.265	176.55	183.35	181.35	121.01

## Sheet: CMAP (B7-2 KO)
Fcer1g+/+ B7-2-/-	20wk			25wk			30wk			35wk			40wk			45wk			50wk			55wk
	L	R	Average	L	R	Average	L	R	Average	L	R	Average	L	R	Average	L	R	Average	L	R	Average	L	R	Average
	5.2	3.28	4.24	2.89	5.43	4.16	5.91	4.05	4.98	4.55	5.4	4.975	9.7	6.04	7.87	3.17	3.61	3.39	1.57	3.97	2.77	2.05	2.71	2.38
	9.13	9.94	9.535	3.32	3.18	3.25	2.03	0.425	1.2275	3.74	2.3	3.02	6.37	5.37	5.87	5.1	3.9	4.5	1.69	2.18	1.935	1.45	2.52	1.985
	8.29	9	8.645	7.49	7.55	7.52	6.78	3.38	5.08	1.17	2.1	1.635	0.51	0.63	0.57	2.41	2.88	2.645	1.63	1.21	1.42	3.54	1.99	2.765
	7.6	10.24	8.92	5.95	7.3	6.625	10.58	8.47	9.525	4.34	1.16	2.75	3.12	1.27	2.195	2.95	3.61	3.28	3.06	3.758	3.409	2.87	1.5	2.185
	10.28	10.62	10.45	7.93	9.83	8.88	3.46	4.52	3.99	4.03	4.91	4.47	0.52	1.41	0.965	2.02	3.5	2.76	2.35	3.68	3.015	3.13	2.02	2.575
	13.17	10.01	11.59	5.72	6.3	6.01	0.575	2.58	1.5775	4.91	2.39	3.65	1.86	1.1	1.48	0.85	0.74	0.795	0.723	0.595	0.659	2.047	0.828	1.4375
	17.44	15.03	16.235	11.38	15.9	13.64	8.27	12.09	10.18	2.54	2.95	2.745	1.75	2.1	1.925	1.564	1.298	1.431	1.28	1.57	1.425	1.4	0.895	1.1475
	3.35	6.51	4.93	7.02	8.67	7.845	0.404	0.249	0.3265	2.93	1.86	2.395	3.37	2.67	3.02	0.67	0.31	0.49	4.5	3.31	3.905	3.47	0.69	2.08
	12.56	10.05	11.305	6.28	4.1	5.19	6	7.3	6.65	2.53	3.41	2.97	2.77	2.035	2.4025	4.13	3.62	3.875	1.28	1.72	1.5	2.3	1.42	1.86
	12.8	9.63	11.215	5.09	8.55	6.82	3.71	6.84	5.275	4.68	3	3.84	1.1	1.42	1.26	1.35	1.3	1.325	3	1.54	2.27	1.1	4.37	2.735
	14.13	12.81	13.47	8.6	8.23	8.415	1.404	1.249	1.3265	1.86	2.024	1.942	0.22	0.415	0.3175	2.063	3.72	2.8915	4.7	2.1	3.4	2.76	5.38	4.07
	17.02	18.99	18.005	17.21	19.59	18.4	6	7.3	6.65	1.99	1.72	1.855	1.68	2.78	2.23	0.51	0.76	0.635	0.675	1.53	1.1025	3.05	1.19	2.12
	8.59	9.19	8.89	11.25	10.11	10.68	3.71	6.84	5.275	2.6	3.85	3.225	2.85	2.85	2.85	1.15	0.98	1.065	2.21	1.32	1.765	3.42	2.73	3.075
	10.1	8	9.05	6.52	8.25	7.385	8.3	6.14	7.22	1.98	1.43	1.705	2.45	3.19	2.82	1.15	2.57	1.86	0.826	0.617	0.7215	0.41	1.2	0.805
	7.95	9.46	8.705	3.15	3.52	3.335	2.66	1.84	2.25	1.89	2.35	2.12	0.739	0.6	0.6695	0.92	1.21	1.065	1.93	0.639	1.2845	1.63	1.13	1.38
	7.07	9.99	8.53	10.17	8.12	9.145	3.22	4.851	4.0355	1.1	2.48	1.79	1.46	0.962	1.211	3.16	2.192	2.676	2.37	3.17	2.77	0.075	0.396	0.2355
	7.42	8.32	7.87	5.75	3.15	4.45	11.09	8.87	9.98	2.2	3.6	2.9	0.24	0.66	0.45	4	4.03	4.015	2.52	3.19	2.855	3.54	2.1	2.82
	10.09	9.98	10.035	10.86	9.11	9.985	7.88	7.57	7.725	2.13	2.3	2.215	1.61	1.84	1.725	2.21	2.13	2.17
	11.41	10.05	10.73	10.38	9.96	10.17	7.19	1.93	4.56	5.71	3.82	4.765	2.3	2	2.15
	9.73	9.44	9.585	11.38	12.32	11.85	8.6	5.2	6.9	2.78	2.28	2.53	2.72	2	2.36
Mean (mV)			10.0968			8.18775			5.23667			2.87485			2.21703			2.27047			2.12979			2.09738

## Sheet: CMAP (DKO)
Fcer1g-/- B7-2-/-		20wk		25wk			30wk			35wk			40wk			45wk				50wk		55wk
	Left	Right	Average	Left	Right	Average	Left	Right	Average	Left	Right	Average	Left	Right	Average	Left	Right	Average	Left	Right	Average	Left	Right	Average
	15.96	19.38	17.67	14.08	11.83	12.955	8.41	8.68	8.545	9.44	10.53	9.985	10.01	5.12	7.565	5.05	7.04	6.045	11.49	8.15	9.82	11.3	5.05	8.175
	9.2	6.18	7.69	6.11	5.21	5.66	7.6	6.15	6.875	7.86	8	7.93	7.73	9.24	8.485	14.5	12.45	13.475	4.3	14.7	9.5	11.11	8.53	9.82
	11.33	12.68	12.005	16.6	19.09	17.845	13.7	8.55	11.125	10	9.25	9.625	10.25	14.32	12.285	11.4	8.63	10.015	11.36	8.25	9.805	7.37	6.13	6.75
	11.59	16.11	13.85	9.98	11.55	10.765	8.73	12.57	10.65	11.46	6.99	9.225	11.36	10.01	10.685	10.07	7.15	8.61	7.18	8.56	7.87	7.63	5.59	6.61
	10.04	12.63	11.335	18.76	16.19	17.475	12.9	11.6	12.25	10.25	11.18	10.715	11.88	6.28	9.08	9.38	7.93	8.655	5.58	11.45	8.515	11.38	6.7	9.04
	13.65	11.39	12.52	11.56	11.26	11.41	9.55	12	10.775	11.42	12.31	11.865	9.41	9.89	9.65	10.41	6.84	8.625	5.98	8.14	7.06	7.9	6.88	7.39
	7.37	9.02	8.195	18.68	16.57	17.625	9.72	10.58	10.15	13.25	12.92	13.085	11.62	8.7	10.16	15.45	8.29	11.87	8.66	8.27	8.465	10.63	9.58	10.105
	15.26	12.02	13.64	9.07	12.75	10.91	7.82	14.14	10.98	8.21	9.03	8.62	14.72	13.42	14.07	9.38	7.99	8.685	7.68	7.02	7.35	7.7	6.42	7.06
	8.65	13.7	11.175	6.4	5.37	5.885	18.58	20	19.29	10.27	11.66	10.965	9.1	8.6	8.85	11.67	6.71	9.19	8.84	9.81	9.325	6.76	9.51	8.135
	18.63	19.28	18.955	6.25	3.085	4.6675	13.7	8.55	11.125	11.58	7.04	9.31	12.66	12.17	12.415	11.92	9.3	10.61	7.45	8.88	8.165	7.95	10	8.975
	8.9	7.95	8.425	11.95	9.02	10.485	8.73	12.57	10.65	4.39	7.39	5.89	12.16	12.04	12.1	5.21	6.02	5.615	8.65	7.87	8.26	6.33	4.52	5.425
	13.8	10.1	11.95	13.7	8.31	11.005	14.95	9.22	12.085	13.25	14.23	13.74	10.01	7.24	8.625	11.37	6.46	8.915	5.44	7.03	6.235	9.51	6.98	8.245
	10.81	9.92	10.365	11.45	9.26	10.355	11.83	10.43	11.13	11.1	9.6	10.35	11.18	12.87	12.025	10.43	11.93	11.18	13.11	7.98	10.545	6.45	8.5	7.475
	7.55	8.32	7.935	9.34	12.93	11.135	6.92	10.24	8.58	9.1	12.27	10.685	16.53	8.27	12.4	7.74	7.64	7.69	8.28	5.8	7.04	9.23	11.94	10.585
	12.69	14.58	13.635	12.94	9.27	11.105	17.3	13.64	15.47	8.11	10.66	9.385	16.85	16.03	16.44	8.15	5.6	6.875	7.96	12.12	11.8697	12.075	9.75	10.9125
	11.7	14.48	13.09	12.1	12.21	12.155	4.19	6.6	5.395	10.14	7.87	9.005	13.11	8.88	10.995	14.1	12.46	13.28	8.57	8	11.7459	7.89	7.77	7.83
	16.37	12.88	14.625	13.57	12.8	13.185	12.37	12.26	12.315	8.77	11.95	10.36	11.44	14.44	12.94	7.73	5.72	6.725	7.13	6.3	6.715	8.21	4.94	6.575
	16.05	14.07	12.34	12.8	15.19	13.995	4.55	6.63	5.59	8.98	15.51	12.245	9.03	3.93	6.48	5.91	5.82	5.865	10.83	3.89	7.36	7.41	5.51	6.46
	7.73	6.6	11.7564	12.05	10.1	11.075	14.53	7.36	10.945	11.76	11.79	11.775	10.22	9.65	9.935	11.08	8.69	9.885	11.29	9.32	10.305	7.43	7.1	7.265
	10.05	9.68	11.8772	13.03	9.58	11.305	10.28	11.57	10.925	8.67	11.7	10.185	10.93	9.78	10.355	9.05	14.81	11.93	9.87	9.93	9.9	7.95	12.8	10.375
Mean (mV)			12.1517			11.5499			10.7425			10.2473			10.777			9.187			8.79253			8.16037

## Sheet: CMAP (Hetero)
Fcer1g+/- B7-2-/-	20wk			25wk			30wk			35wk			40wk			45wk			50wk			55wk
	L	R	Average	L	R	Average	L	R	Average	L	R	Average	L	R	Average	L	R	Average	L	R	Average	L	R	Average
	16.6	8.23	12.415	8.39	9.37	8.88	1.39	1.9	1.645	9.87	12.1	10.985	10.04	6.79	8.415	4.47	3.58	4.025	1.03	1.085	1.0575	3.97	3.41	3.69
	14.94	14.9	14.92	7.23	8.57	7.9	11.38	21.05	16.215	3.94	4.12	4.03	8.91	10.74	9.825	2.28	3.5	2.89	6.79	7.15	6.97	11.09	10.74	10.915
	10.11	8.59	9.35	11.71	11.65	11.68	15.34	7.49	11.415	10.14	7.87	9.005	7.51	8.36	7.935	2.34	2.11	2.225	11.34	9.27	10.305	6.57	3.94	5.255
	12.26	13.68	12.97	13.99	14.84	14.415	20.53	10.15	15.34	7.67	4.1	5.885	4.71	2.86	3.785	1.71	3.14	2.425	1.23	1.16	1.195	2	2.36	2.18
	13.12	13.03	13.075	8.5	13.41	10.955	16.82	15.69	16.255	9.93	7.42	8.675	7.09	7.67	7.38	3.334	2.837	3.0855	1.41	1.47	1.44	2.7	1.62	2.16
	8.99	10.24	9.615	10.22	5.74	7.98	15.84	6.6	11.22	7.1	7.99	7.545	7.65	5.9	6.775	5.12	6.31	5.715	11.1	10.24	10.67	10.27	12.59	11.43
	10.45	7.54	8.995	9.91	11.44	10.675	7.42	18.37	12.895	9.74	7.96	8.85	8.26	3.38	5.82	5.65	3.8	4.725	7.21	10.2	8.705	8.57	11.76	10.165
	8.52	9.02	8.77	15.74	3.22	9.48	0.381	1.14	0.7605	7.04	9.93	8.485	2.5	1.61	2.055	5.58	5.19	5.385	2.36	3.52	2.94	1.22	1.728	1.474
	12.21	9.56	10.885	9.7	9.97	9.835	1.66	3.53	2.595	9.76	8.34	9.05	3.11	1.14	2.125	2	1.61	1.805	3.872	5.85	4.861	4.31	5.13	4.72
	8.1	12.15	10.125	5.46	18.36	11.91	7.97	8.44	8.205	10	7.57	8.785	11.17	10.53	10.85	3.958	5.6	4.779	6.5	5.17	5.835	5.4	3.24	4.32
	12.34	10.73	11.535	10	11.52	10.76	0.608	1.03	0.819	8.13	9.91	9.02	7.78	6.48	7.13	5.7	3.97	4.835	7.74	6.8	7.27	1.62	1.753	1.6865
	10.06	7.01	8.535	11.16	8.47	9.815	7.97	8.44	8.205	9.35	10.98	10.165	11.17	9.48	10.325	2.44	4.69	3.565	5.34	5.865	5.6025	6.74	9.85	8.295
	17.64	12.24	14.94	17.91	14.26	16.085	0.608	1.03	0.819	9.38	6.92	8.15	5.34	3.96	4.65	7.51	6.1	6.805	3.88	6.06	4.97	4.05	3.8	3.925
	14.3	12.85	13.575	10.26	8.92	9.59	16.6	7.2	11.9	11.17	8.17	9.67	3.94	3.41	3.675	11.1	15.24	13.17	8.24	6.31	7.275	2.95	3.24	3.095
	12.61	13.06	12.835	11.49	8.49	9.99	5.38	13.85	9.615	3.42	3.53	3.475	5.32	8.31	6.815	7.8	9.1	8.45	4.59	3	3.795	3.85	4.871	4.3605
	11.87	9.22	10.545	14.28	17.07	15.675	5.85	8.13	6.99	9.14	9.66	9.4	4.36	1.67	3.015	9.94	12.49	11.215	4.78	2.13	3.455	6.26	4.7	5.48
	15.03	9.02	12.025	12.3	14.2	13.25	15.91	10.39	13.15	13.45	10.19	11.82	7.42	4.62	6.02	7.63	6.78	7.205	6.1	5.63	5.865	5.59	4.63	5.11
	15.16	17.47	16.315	14.97	7.19	11.08	18.65	8.12	13.385	9.23	6.35	7.79	9.1	7.1	8.1	11.58	9.16	10.37	4.93	7.19	6.06	1.76	2.31	2.035
	8.95	10.74	9.845	1.84	1.23	1.535	9.78	12.48	11.13	10.29	7.94	9.115	1.41	2.7	2.055	5	4.65	4.825	5.25	4.04	4.645	8.64	5.64	7.14
	9.79	8.65	9.22	8.76	6.99	7.875	3.88	2.54	3.21	3.89	5.16	4.525	8.8	10.74	9.77	2.27	3.761	3.0155	2.18	5.23	3.705	4.84	6.36	5.6
Mean (mV)			11.5245			10.4683			8.78843			8.22125			6.326			5.52575			5.33105			5.1518

## Sheet: Macrophage counts
	Fcer1g+/+B7-2-/-	Fcer1g-/-B7-2-/-
Cells/mm2	2765	114
	2955	76
	3561	38
	3371	0
	2462	0
	3106	0
	2992	0
	4470	114
	2008	76
	3295	38
	3674	0
	2311	76
	3636	76
	3826	38
	3485	38
	2727	0
	4356	0
	4053	0
	3712	38
	3333	38

## Sheet: Lymphocyte counts
	Fcer1g+/+B7-2-/-	Fcer1g-/-B7-2-/-
Cells/mm2	947	38
	871	37
	1136	0
	833	0
	1061	0
	720	0
	909	0
	682	0
	1061	76
	947	0
	871	0
	643	0
	1176	0
	1174	0
	795	0
	871	0
	946	0
	909	0
	795	0
	682	0

[truncated: 5 more sheets: Flow cytometry (Tregs) , Flow cytometry (NK cells), Flow cytometry (CD4+IL10+), ELISPOT, Proinflammatory cytokine (TNFa)]
